# Supplementary material for: Applying Tissue Slice Culture in Cancer Research—Insights from Preclinical Proton Radiotherapy
Source: Cancers (Basel). 2020 Jun 16;12(6):1589. doi: 10.3390/cancers12061589 (PMC7352770; doi:10.3390/cancers12061589)
Supplement: Supplementary file 1 [file cancers-12-01589-s001.zip]

Archive with 2 entries (2 files):
- Supplementary_final/Blueprint_setup [german].zip
- Supplementary_final/Supplementary Materials.pdf
